# Supplementary material for: The Usefulness and Reliability of Coagrasper for Artery Bleeding during Endoscopic Necrosectomy
Source: Medicina (Kaunas). 2023 Oct 19;59(10):1861. doi: 10.3390/medicina59101861 (PMC10608012; doi:10.3390/medicina59101861)
Supplement: Supplementary file 1 [file medicina-59-01861-s001.zip]

Archive with 1 entries (1 files):
- medicina-2640094-supplementary.mp4
